# Supplementary material for: Genome-Wide Identification of Alternative Splicing in Botrytis cinerea During Infection Stage of Solanum lycopersicum
Source: Microorganisms. 2025 Feb 7;13(2):360. doi: 10.3390/microorganisms13020360 (PMC11857874; doi:10.3390/microorganisms13020360)
Supplement: Supplementary file 1 [file microorganisms-13-00360-s001.zip]

Archive with 2 entries (1 files):
- microorganisms-3434097-supplementary/
- microorganisms-3434097-supplementary/Supplementary Table_20250102.xlsx
