# Supplementary material for: Genome-Wide Identification of Alternative Splicing in Botrytis cinerea During Infection Stage of Solanum lycopersicum
Source: Microorganisms. 2025 Feb 7;13(2):360. doi: 10.3390/microorganisms13020360 (PMC11857874; doi:10.3390/microorganisms13020360)
Supplement: Supplementary file 1 [file microorganisms-13-00360-s001.zip › microorganisms-3434097-supplementary/Supplementary Table_20250102.xlsx]

## Sheet: Table S1
Table S1. List of spliceosome-related genes in B. cinerea.
Gene_id	Spliceosome_components	Gene_name
Bcin01p03110	U1	Prp39
Bcin03p07080	U1	p68
Bcin10p00750	U1	SF1
Bcin08p07080	U1	U1A
Bcin08p05240	U1	U1-70K
Bcin08p07070	U1	Luc7
Bcin12p05080	U1
Bcin11p03730	U1	Prp40
Bcin16p04320	U1	CBP80
Bcin13p00920	U1	CBP20
Bcin14p03410	U1	U1C
Bcin11p05120	ComplexA	SF3a
Bcin07p04540	ComplexA	SF3B14a/p14
Bcin07p04320	ComplexA	SmE
Bcin01p06140	ComplexA	U2B"
Bcin01p03450	ComplexA	U2AF 35K
Bcin01p09610	ComplexA	SmB
Bcin01p02230	ComplexA	SF3a
Bcin03p07750	ComplexA	U2AF 35K
Bcin06p06200	ComplexA	SmD1
Bcin13p02370	ComplexA	SmF
Bcin16p00590	ComplexA	SPF30
Bcin06p05810	ComplexA	U2AF 65K
Bcin06p06570	ComplexA	SF3b
Bcin05p07460	ComplexA	SmG
Bcin10p03340	ComplexA	SF3b
Bcin08p02790	ComplexA	Snu7
Bcin08p03160	ComplexA	SmD2
Bcin08p06600	ComplexA	SmD3
Bcin09p06940	ComplexA	SF3b
Bcin04p01330	ComplexA	SPF45
Bcin12p05050	ComplexA	U2A'
Bcin15p02030	ComplexA	SF3b
Bcin02p03890	ComplexA	SF3a
Bcin11p03310	ComplexA	Prp5
Bcin11p04310	ComplexA	SR140
Bcin13p00750	ComplexA	SF3B14b
Bcin16p04310	ComplexA	SF3b
Bcin02p04080	ComplexB	Prp4
Bcin11p05280	ComplexB	Snu23
Bcin07p05040	ComplexB	CD2BP2
Bcin01p05140	ComplexB	Prp28
Bcin01p05380	ComplexB	BRR2
Bcin14p02550	ComplexB	SnRNP40
Bcin05p00060	ComplexB	Sad1
Bcin05p07420	ComplexB	Snu114
Bcin10p02240	ComplexB	Prp18
Bcin08p03540	ComplexB	Prp8
Bcin08p04340	ComplexB	Prp38
Bcin09p04630	ComplexB	Prp6
Bcin09p01330	ComplexB	Prp24
Bcin04p04180	ComplexB	Snu66
Bcin12p00960	ComplexB	DIB1
Bcin11p01750	ComplexB	Prp31
Bcin16p01720	ComplexB	Prp38b
Bcin16p01960	ComplexB	SnRNP27
Bcin13p04390	ComplexB	Prp3
Bcin14p02020	ComplexB	Snu13
Bcin02p03420	ComplexB+	Lsm2
Bcin01p09480	ComplexB+	Lsm6
Bcin03p08850	ComplexB+	Lsm4
Bcin05p00710	ComplexB+	Lsm5
Bcin08p06440	ComplexB+	Lsm3
Bcin09p07050	ComplexB+	Lsm7
Bcin11p01650	ComplexB+	Lsm8
Bcin07p04910	NTC
Bcin07p05280	NTC
Bcin14p02710	NTC
Bcin13p00960	NTC
Bcin10p02500	NTC
Bcin08p00660	NTC
Bcin09p06610	NTC
Bcin04p01620	NTC
Bcin12p04450	NTC
Bcin12p05100	NTC
Bcin11p01760	NTC
Bcin07p02780	ComplexC	Yju2
Bcin07p02110	ComplexC	Cwc22
Bcin01p02190	ComplexC	Slu7
Bcin01p07300	ComplexC
Bcin01p01530	ComplexC
Bcin03p02590	ComplexC
Bcin14p00370	ComplexC	DHX35
Bcin03p03130	ComplexC	Prp45
Bcin03p04810	ComplexC	hnRNP-Q1
Bcin03p02450	ComplexC	Bud31
Bcin06p04370	ComplexC	Cwc25
Bcin06p03280	ComplexC
Bcin05p00990	ComplexC	SPP2
Bcin10p02990	ComplexC	Cwc22
Bcin08p05180	ComplexC	Cwc24
Bcin08p01530	ComplexC	SLT11
Bcin08p06930	ComplexC	Ucp12
Bcin08p01320	ComplexC	Cwc23
Bcin04p05840	ComplexC	Cwf18
Bcin07p00590	ComplexC	Prp2
Bcin11p00600	ComplexC	Prp46
Bcin16p03890	ComplexC	Cwc21
Bcin16p01280	ComplexC	Cwc15
Bcin16p01150	ComplexC	NSRp1
Bcin11p02320	EJC	magoh
Bcin01p05590	EJC	eIF4
Bcin01p05560	EJC	SRm160
Bcin03p03120	EJC	THO1
Bcin06p02950	EJC	THO4
Bcin06p04000	EJC	THO2
Bcin05p07570	EJC	Y14
Bcin08p04750	EJC	Ldc2
Bcin09p03410	EJC	UAP56
Bcin02p03880	EJC	eIFA3
Bcin11p04860	EJC	THO3
Bcin11p00370	EJC	SRP2
Bcin13p05240	EJC	THO4
Bcin12p06560	Released	Prp22
Bcin13p02830	Released	Prp43
Bcin02p00630	Other
Bcin01p08750	Other
Bcin16p00340	Other
Bcin05p00790	Other
Bcin05p05710	Other
Bcin10p01250	Other
Bcin10p03670	Other
Bcin08p07000	Other
Bcin09p01080	Other
Bcin04p01130	Other
Bcin12p02800	Other
Bcin11p04740	Other
Bcin11p02950	Other
Bcin11p04680	Other

## Sheet: Table S2
Table S2. The primer pairs used in this study.
Primer	Sequence
IR-F	GTGGACCTGGTGTTCATC
IR-R	TAGTAGACGAAGTCTTACCA
A5-F	AGGTCCTCTTTGCTGATG
A5-R	TATGGGAAGACTCGTTTAC
A3-F	AGCTGGCCGACCTAGTCA
A3-R	TACTCATTCGTTCCAATCC
ES-F	AAAGAAGGGAGACGACAA
ES-R	TCGTTGCTGGGTATAGG

## Sheet: Table S3
Table S3. Different expression of 129 splicing complex-related genes in B. cinerea.
Gene_id	Transcript_id	log2FoldChange(6h)	pvalue(6h)	log2FoldChange(12h)	pvalue(12h)	log2FoldChange(24h)	pvalue(24h)	log2FoldChange(48h)	pvalue(48h)
Bcin08g06930	Bcin08g06930.1	0.46904	0.210775	1.54884	9.10E-10	2.282	8.02E-11	3.87439	1.11E-18
Bcin06g06200	Bcin06g06200.1	-0.724388	0.0132646	-0.812197	2.39E-05	-0.384841	0.221034	0.67035	0.0288166
Bcin03g07080	Bcin03g07080.1	0.404835	0.144901	1.52257	9.05E-11	2.30669	9.89E-19	4.55061	8.94E-31
Bcin03g07080	Bcin03g07080.2	0.341321	0.355219	1.55817	1.38E-06	2.15421	8.55E-11	5.54252	1.47E-49
Bcin08g03540	Bcin08g03540.1	-0.605951	0.132332	0.437832	0.0137735	0.556494	0.166112	-0.362958	0.288458
Bcin08g03160	Bcin08g03160.1	-0.364549	0.206789	-0.507313	0.0284547	-0.22356	0.459389	1.13336	0.00245617
Bcin05g00990	Bcin05g00990.1	-1.0842	0.0120828	-0.00462112	0.990482	-0.315294	0.391113	-0.328499	0.565944
Bcin09g03410	Bcin09g03410.1	-0.757767	0.0171048	-0.773207	0.0010724	-0.0615414	0.81845	0.128763	0.576724
Bcin11g05120	Bcin11g05120.1	-0.586165	0.271505	0.0985156	0.737111	0.25502	0.609093	1.92806	5.11E-05
Bcin08g07000	Bcin08g07000.1	-1.16822	0.0100426	-0.665917	0.0569595	-0.272724	0.467148	0.0270419	0.96499
Bcin11g02950	Bcin11g02950.1	-0.256759	0.477554	-0.0924977	0.666689	0.092146	0.829514	-0.356807	0.416753
Bcin11g02950	Bcin11g02950.2	0.54981	0.419894	0.680553	0.0210461	-0.257723	0.815338	-2.87031	0.0556041
Bcin11g03730	Bcin11g03730.1	-0.715492	0.095994	0.0576456	0.857852	0.519328	0.148464	0.939291	0.0835309
Bcin11g04740	Bcin11g04740.1	-0.922598	0.0499051	0.103823	0.63573	0.41081	0.361621	1.14933	0.00621541
Bcin02g03420	Bcin02g03420.1	-0.806879	0.03216	-0.881879	0.000486686	-0.452326	0.232198	0.910654	0.0719307
Bcin08g07070	Bcin08g07070.1	-0.691048	0.128398	0.0610473	0.834455	0.0228263	0.947898	0.901043	0.0589839
Bcin02g03890	Bcin02g03890.1	-0.38926	0.333359	0.278209	0.255418	0.455428	0.197294	2.31551	8.33E-11
Bcin09g04630	Bcin09g04630.1	-0.329346	0.359418	-0.461239	0.181617	0.626664	0.0806099	1.1587	0.0250323
Bcin09g04630	Bcin09g04630.2	-3.15815	0.273	0.535574	0.641094	-0.209846	0.848243	-1.25446	0.455843
Bcin13g00920	Bcin13g00920.1	-1.6061	0.000284399	-1.08614	2.49E-05	-0.375997	0.3484	-0.0208849	0.981478
Bcin01g06140	Bcin01g06140.1	-0.50772	0.25872	-0.258679	0.371559	0.104286	0.76145	1.4956	0.0135608
Bcin03g08850	Bcin03g08850.1	-0.924021	0.00924989	-0.618057	0.00583756	-0.404051	0.277583	0.0728736	0.890754
Bcin09g01080	Bcin09g01080.1	-1.27089	3.63E-05	-1.3748	9.07E-16	-1.65118	8.62E-07	-2.60674	1.66E-15
Bcin09g01330	Bcin09g01330.1	-0.00870251	0.983113	0.51018	0.0315323	0.0740515	0.838812	-0.148004	0.653042
Bcin01g03450	Bcin01g03450.1	3.94765	0.414028	0.296373	0.95022	2.43845	0.616675	2.17621	0.656942
Bcin08g07080	Bcin08g07080.1	1.47865	0.00150311	0.734465	0.0294051	0.0837902	0.8351	0.0175958	0.97338
Bcin05g05710	Bcin05g05710.1	0.0215757	0.976292	0.223104	0.609844	-0.0200521	0.975081	-2.11441	0.157489
Bcin03g02450	Bcin03g02450.1	-0.0173133	0.968818	-0.442793	0.106897	-0.406123	0.342529	0.588041	0.37173
Bcin13g02830	Bcin13g02830.1	0.51037	0.275354	2.41894	2.20E-21	3.33527	5.03E-24	5.72311	1.64E-40
Bcin05g07460	Bcin05g07460.1	-0.624136	0.081525	0.263594	0.176635	0.188975	0.494157	1.28356	8.88E-05
Bcin05g00060	Bcin05g00060.1	-0.869208	0.0942533	-0.380711	0.319479	0.0326815	0.951577	-0.832981	0.377729
Bcin03g04810	Bcin03g04810.1	0.26956	0.425872	1.14419	4.70E-05	1.52702	1.21E-12	3.9098	2.42E-61
Bcin08g01320	Bcin08g01320.1	1.47709	0.00341542	0.861081	0.0169871	0.665375	0.13643	2.90127	3.63E-11
Bcin07g05040	Bcin07g05040.1	0.481289	0.402471	0.650548	0.0838613	-0.0680617	0.894596	-0.434055	0.539629
Bcin12g06560	Bcin12g06560.1	0.841025	0.0354012	1.20957	8.36E-05	1.34381	0.0051984	1.02003	0.0379779
Bcin13g02370	Bcin13g02370.1	-0.637642	0.117143	-0.492226	0.0163871	0.65039	0.0667163	1.56169	0.000449238
Bcin12g00960	Bcin12g00960.1	-0.987847	0.00726885	-0.855575	0.000521742	-0.665979	0.0804918	-0.486438	0.381817
Bcin16g04310	Bcin16g04310.2	0.0554742	0.907494	0.170157	0.598563	0.0204018	0.961709	1.17565	0.105852
Bcin16g04310	Bcin16g04310.1	-1.8643	0.488425	-0.458317	0.313665	-0.712515	0.279533	-1.21011	0.462529
Bcin14g02710	Bcin14g02710.1	-0.870858	0.0463784	-0.736906	0.00511473	-0.549505	0.282585	-1.22167	0.444873
Bcin02g03880	Bcin02g03880.1	-0.707198	0.0646141	0.0524499	0.82082	0.586856	0.0344791	2.31346	8.43E-12
Bcin11g01750	Bcin11g01750.1	-0.221224	0.521287	0.273972	0.317752	-0.201573	0.548729	-0.0374932	0.951461
Bcin01g07300	Bcin01g07300.1	-0.761397	0.0958834	-0.796075	0.00291238	-0.502737	0.198591	0.496372	0.31961
Bcin14g02550	Bcin14g02550.1	-0.740419	0.114823	0.230253	0.467422	0.316732	0.473438	1.45524	0.0493788
Bcin01g02230	Bcin01g02230.1	-0.534457	0.275757	0.00649495	0.976365	0.713966	0.0211369	1.10549	0.0885495
Bcin01g01530	Bcin01g01530.1	-0.838709	0.0485012	-0.612415	0.00868918	-0.103594	0.763332	0.820021	0.122442
Bcin07g04910	Bcin07g04910.1	-0.440034	0.265559	0.288184	0.280552	0.405408	0.187153	1.63557	0.000276016
Bcin16g01720	Bcin16g01720.1	0.995143	0.00680114	1.72837	3.00E-11	1.65547	7.57E-07	4.03136	6.81E-37
Bcin16g00590	Bcin16g00590.1	-0.574734	0.138405	-0.581903	0.0142819	-0.641025	0.0866233	-1.26996	7.98E-05
Bcin12g02800	Bcin12g02800.1	0.339241	0.521416	-0.705785	0.0124617	0.607288	0.0763207	1.54338	0.000324197
Bcin14g02020	Bcin14g02020.1	-1.36734	7.76E-05	0.0803793	0.759954	1.20789	4.56E-05	4.00029	3.61E-39
Bcin11g04860	Bcin11g04860.1	-0.544624	0.226157	0.307238	0.336356	0.346879	0.443062	-0.71925	0.349053
Bcin12g05050	Bcin12g05050.1	-0.941655	0.0105777	-0.757692	0.0122957	-0.0309892	0.931374	0.502689	0.46283
Bcin12g05080	Bcin12g05080.1	-1.49595	2.27E-06	-1.49031	4.92E-10	-1.91866	2.78E-06	-2.01057	1.55E-05
Bcin08g00660	Bcin08g00660.1	-1.03045	0.00841677	-0.0714517	0.797162	0.252739	0.41648	1.1921	0.00184461
Bcin16g00340	Bcin16g00340.1	-0.462727	0.409867	-0.236361	0.558669	-0.701728	0.303597	-4.18719	0.00201322
Bcin01g05560	Bcin01g05560.2	-1.20452	0.0032901	-0.887671	0.000237893	-0.197287	0.605995	-0.136514	0.830385
Bcin01g05560	Bcin01g05560.1	-0.585185	0.410081	-0.358481	0.559347	-0.931454	0.275132	-0.898721	0.26206
Bcin04g01620	Bcin04g01620.1	-0.110516	0.871098	-0.499961	0.153914	-0.698562	0.27214	-1.82943	0.254632
Bcin10g00750	Bcin10g00750.1	-0.308154	0.310647	0.227625	0.323074	0.248143	0.461878	0.304283	0.409345
Bcin08g04750	Bcin08g04750.1	-0.731405	0.0840884	-0.15766	0.569455	-0.143431	0.743041	1.0411	0.0457313
Bcin05g00790	Bcin05g00790.1	-0.553692	0.248372	0.0485293	0.861923	-0.0131707	0.972119	-0.299983	0.48621
Bcin16g01960	Bcin16g01960.1	-1.13531	0.0132352	-0.299449	0.287886	-0.112954	0.760709	0.316009	0.60562
Bcin01g03110	Bcin01g03110.1	-0.105737	0.704881	0.0810508	0.713605	0.248715	0.341394	1.09525	0.012817
Bcin01g03110	Bcin01g03110.2	-0.0212066	0.9828	0.70337	0.19836	-0.0314174	0.965071	-1.50456	0.365152
Bcin09g06610	Bcin09g06610.1	0.0244865	0.975151	0.0588285	0.899605	0.154781	0.800059	1.49548	0.0946906
Bcin09g07050	Bcin09g07050.1	-0.990637	0.000570999	-0.753866	0.00286864	-0.537372	0.0939515	-0.540152	0.111197
Bcin10g03670	Bcin10g03670.1	0.350533	0.529479	1.31957	0.0108195	2.36901	8.18E-06	6.82663	3.49E-33
Bcin11g04310	Bcin11g04310.1	-0.958068	0.0132125	-0.307136	0.27421	-0.152233	0.706928	-0.819745	0.450133
Bcin07g04320	Bcin07g04320.2	-0.380556	0.235415	-0.00333789	0.986909	0.412659	0.118928	1.55465	6.00E-07
Bcin08g05240	Bcin08g05240.1	-0.950414	0.0109744	-0.308607	0.205394	-0.265064	0.366163	-0.382957	0.43444
Bcin12g04450	Bcin12g04450.1	0.0465541	0.890819	0.727241	0.00472795	0.760658	0.0194761	1.99464	4.66E-06
Bcin01g08750	Bcin01g08750.1	-0.501506	0.459086	0.890864	0.0679719	-0.000942466	0.998604	-0.612537	0.726749
Bcin04g01330	Bcin04g01330.1	-1.28917	0.000508464	-0.96743	0.0012345	-0.604423	0.102319	-1.48307	0.00549522
Bcin07g05280	Bcin07g05280.1	-0.320538	0.400315	0.140217	0.625695	-0.424701	0.273914	-0.0347808	0.946332
Bcin01g05590	Bcin01g05590.1	-0.0628032	0.815915	1.36528	1.29E-07	1.67622	1.34E-11	4.03174	2.13E-64
Bcin10g02500	Bcin10g02500.1	-1.49272	0.000259719	-0.823311	0.00660275	-0.559712	0.186748	-1.46562	0.0904384
Bcin16g04320	Bcin16g04320.1	-0.549273	0.0657463	-0.1085	0.684287	-0.625613	0.0402153	-0.700855	0.199464
Bcin16g01280	Bcin16g01280.1	-0.24628	0.547145	-0.01422	0.950445	0.672458	0.035485	1.68688	0.000267554
Bcin05g00710	Bcin05g00710.1	-0.264982	0.534155	-0.888724	0.0062165	-0.173301	0.710887	-0.127605	0.832523
Bcin14g00370	Bcin14g00370.1	-0.688143	0.315008	0.207117	0.553915	0.872249	0.143694	-0.431241	0.715448
Bcin11g02320	Bcin11g02320.1	-0.585965	0.112005	-0.601815	0.00883697	-0.0788665	0.839331	0.637905	0.180222
Bcin06g06570	Bcin06g06570.1	0.0630518	0.831751	0.456082	0.0115307	0.47364	0.116143	0.110808	0.774318
Bcin03g07750	Bcin03g07750.1	1.89083	0.140161	-1.42093	0.046231	-2.26413	0.0096286	-5.97356	1.17E-10
Bcin11g01650	Bcin11g01650.1	-0.231543	0.556959	-0.243619	0.454424	-0.354175	0.355039	-0.453113	0.581624
Bcin11g01650	Bcin11g01650.2	0.46118	0.673045	0.296943	0.743975	-1.14402	0.165562	-0.0569854	0.976328
Bcin02g04080	Bcin02g04080.1	-0.474198	0.26161	0.157936	0.60282	0.266636	0.495165	0.562732	0.286947
Bcin08g02790	Bcin08g02790.1	-1.00222	0.0383219	-0.667556	0.0483405	0.176099	0.701772	0.134284	0.843352
Bcin02g00630	Bcin02g00630.1	0.984992	0.00487852	1.99657	4.60E-23	2.86777	2.04E-11	5.96813	1.15E-36
Bcin09g06940	Bcin09g06940.2	-6.71417	0.0636292	-6.80268	0.0098682	0.0926932	0.967113	NA	NA
Bcin09g06940	Bcin09g06940.1	-0.1307	0.733385	-0.410523	0.121505	0.601022	0.0798799	0.646491	0.274872
Bcin01g05380	Bcin01g05380.1	-0.682954	0.0986419	0.444171	0.0150138	0.479068	0.198971	0.369293	0.173325
Bcin03g03130	Bcin03g03130.1	0.377982	0.271078	1.78937	4.46E-15	1.90677	3.78E-10	2.19926	1.28E-07
Bcin12g05100	Bcin12g05100.1	-0.167956	0.609431	0.395423	0.0797562	0.157657	0.634995	0.488082	0.172376
Bcin01g02190	Bcin01g02190.1	-0.358097	0.374638	-0.347117	0.132579	-0.264458	0.479706	0.197138	0.70083
Bcin10g02240	Bcin10g02240.1	-0.655676	0.165081	0.0136765	0.964351	-0.0665944	0.868325	1.29086	0.02499
Bcin07g04540	Bcin07g04540.1	-0.343438	0.262341	-0.159546	0.475166	0.331969	0.244808	-0.148016	0.757942
Bcin06g02950	Bcin06g02950.1	-1.40446	1.44E-05	-0.971675	7.26E-08	-0.0740147	0.777302	0.710375	0.027728
Bcin06g02950	Bcin06g02950.2	-0.852927	0.385729	0.056852	0.945321	0.898553	0.312584	2.61354	0.0335802
Bcin14g03410	Bcin14g03410.1	-0.482885	0.215583	0.0844255	0.786302	0.245652	0.412071	0.650741	0.120655
Bcin14g03410	Bcin14g03410.3	-2.81277	0.144246	-0.749491	0.644994	-4.51397	0.230823	5.27454	0.274948
Bcin14g03410	Bcin14g03410.2	NA	NA	NA	NA	-1.34576	0.783222	NA	NA
Bcin05g07570	Bcin05g07570.1	-0.65771	0.0822645	-0.176741	0.539338	0.724969	0.0955562	1.63689	1.30E-05
Bcin06g04000	Bcin06g04000.2	1.88992	0.554995	-0.20681	0.963851	-0.758576	0.804648	2.82957	0.360376
Bcin06g04000	Bcin06g04000.1	-2.18076	0.0145779	0.0928087	0.835399	0.388356	0.474427	-2.24847	0.41824
Bcin01g09610	Bcin01g09610.2	0.314221	0.6277	-0.442087	0.455293	0.850254	0.130963	-3.04656	0.0450497
Bcin01g09610	Bcin01g09610.1	-0.848095	0.00855151	-0.773536	2.99E-05	-0.961167	0.0105672	0.800785	0.056127
Bcin08g06600	Bcin08g06600.1	-0.79689	0.0148669	-0.2187	0.27741	0.183438	0.54428	0.629365	0.224863
Bcin07g02110	Bcin07g02110.1	-0.896302	0.0083418	-0.721366	0.00123055	-0.802145	0.0338782	-1.6481	0.00228147
Bcin11g00600	Bcin11g00600.1	0.0175243	0.963916	0.615095	0.0521126	1.00957	0.0123175	-0.139422	0.777256
Bcin03g03120	Bcin03g03120.1	0.00236226	0.995274	0.918053	0.00305829	0.74105	0.149935	1.30071	0.0262025
Bcin01g05140	Bcin01g05140.2	0.283075	0.848719	0.314506	0.766318	1.08957	0.37339	-3.8688	0.048145
Bcin01g05140	Bcin01g05140.1	-0.687315	0.0666058	-0.581851	0.00909489	-0.157737	0.694641	-1.01844	0.0576471
Bcin04g05840	Bcin04g05840.1	-0.689691	0.211692	-0.51727	0.182451	-0.448498	0.455331	1.65477	0.0189848
Bcin11g00370	Bcin11g00370.3	-0.408473	0.895489	2.08132	0.148137	1.47165	0.427676	-1.3322	0.582608
Bcin11g00370	Bcin11g00370.2	1.23635	0.0472854	0.889103	0.000983733	1.69634	0.00152036	0.987117	0.137679
Bcin11g00370	Bcin11g00370.1	-1.28503	0.00103006	-0.563917	0.0439996	-1.02237	0.000194312	0.457599	0.2851
Bcin11g05280	Bcin11g05280.1	-0.189406	0.729722	-0.0515849	0.875747	-0.374931	0.379155	1.29479	0.0370272
Bcin13g05240	Bcin13g05240.1	-1.62772	2.34E-09	-1.42424	2.34E-20	-1.1578	2.06E-06	-0.358056	0.167353
Bcin11g04680	Bcin11g04680.1	-0.74559	0.107355	-0.639367	0.0405095	-0.353743	0.477434	-0.153821	0.817488
Bcin15g02030	Bcin15g02030.1	-0.133964	0.706917	0.174253	0.417353	0.382271	0.240961	0.943115	0.0363304
Bcin10g02990	Bcin10g02990.1	0.0337254	0.933193	0.236487	0.293208	0.86545	0.019589	0.676965	0.171764
Bcin07g02780	Bcin07g02780.2	-0.349097	0.429982	-0.411447	0.187307	-0.835451	0.0324464	-0.536338	0.303894
Bcin07g02780	Bcin07g02780.1	0.972576	0.601525	0.25158	0.790143	0.61169	0.411238	0.983169	0.744281
Bcin05g07420	Bcin05g07420.1	0.0375305	0.926821	1.09958	2.47E-06	1.30959	6.88E-06	1.97623	8.09E-08
Bcin04g04180	Bcin04g04180.1	-0.818566	0.0310515	-0.694876	0.00804899	-0.498371	0.200089	0.370751	0.320942
Bcin08g05180	Bcin08g05180.1	-0.777676	0.085066	0.249154	0.416985	0.0135219	0.971458	-0.320876	0.61499
Bcin11g01760	Bcin11g01760.1	-0.94517	0.014706	0.236384	0.365518	0.0654761	0.84476	-0.073904	0.863952
Bcin13g00960	Bcin13g00960.1	-0.3314	0.278687	-2.10973	6.19E-47	-1.72679	6.75E-13	-1.11553	1.62E-06
Bcin10g03340	Bcin10g03340.2	0.0306074	0.977593	1.39885	0.00864177	0.233687	0.77252	0.168965	0.893616
Bcin10g03340	Bcin10g03340.1	-0.64254	0.14024	-0.278531	0.152893	-0.150075	0.680604	0.420262	0.88876
Bcin07g00590	Bcin07g00590.1	-0.880761	0.0382761	-0.0171666	0.949278	0.723135	0.0703243	-0.0167679	0.975965
Bcin06g03280	Bcin06g03280.1	1.47859	0.00326475	3.13476	3.62E-19	2.69304	6.62E-07	3.56164	8.32E-11
Bcin10g01250	Bcin10g01250.1	-0.835157	0.00679175	-1.8057	8.56E-16	-1.80066	1.01E-07	-2.02952	2.02E-11
Bcin08g01530	Bcin08g01530.1	-0.760194	0.0292635	-1.37428	3.66E-10	-0.52598	0.0977736	0.696016	0.176868
Bcin03g02590	Bcin03g02590.1	-0.542795	0.189385	0.374948	0.126117	-0.0868803	0.831586	-0.292425	0.659843
Bcin16g03890	Bcin16g03890.1	-0.827219	0.0704801	-1.69042	5.73E-09	-1.95267	1.80E-06	-4.51649	8.62E-27
Bcin06g04370	Bcin06g04370.1	0.500767	0.373772	0.420513	0.24661	0.252599	0.493699	0.782871	0.120118
Bcin01g09480	Bcin01g09480.1	-0.974605	0.0220857	-0.851294	0.00327241	-0.596232	0.142077	0.54116	0.378017
Bcin13g00750	Bcin13g00750.1	-1.5734	0.000672487	-1.87718	8.86E-13	-1.54147	0.00405709	-4.92681	2.21E-24
Bcin08g06440	Bcin08g06440.1	-0.581132	0.174479	-0.651259	0.00189661	0.0256149	0.944655	0.62364	0.0964289
Bcin13g04390	Bcin13g04390.1	-0.597255	0.160609	-0.10013	0.709087	0.291081	0.405492	0.936144	0.094633
Bcin16g01150	Bcin16g01150.1	-0.916561	0.0289524	-0.448342	0.239153	-0.194721	0.712952	-0.184974	0.82857
Bcin08g04340	Bcin08g04340.1	-0.740953	0.412164	0.706161	0.296126	0.288525	0.724892	2.05839	0.118227
Bcin04g01130	Bcin04g01130.2	0.0825648	0.874909	0.0391094	0.872716	-0.42039	0.237769	-1.36614	0.000826281
Bcin04g01130	Bcin04g01130.1	-0.410456	0.146282	-0.764272	2.61E-05	-0.404188	0.0986818	1.14638	4.22E-05
Bcin11g03310	Bcin11g03310.1	0.857377	0.0352089	0.742296	0.0970682	0.819549	0.0850592	2.20984	0.0146871
Bcin11g03310	Bcin11g03310.2	-0.911588	0.0192076	0.36738	0.307763	0.438934	0.136398	-0.148458	0.806019
Bcin06g05810	Bcin06g05810.1	-0.905454	0.00538114	-0.00666354	0.977682	0.597589	0.0225483	1.11728	0.00420642
		3.94765		3.13476		3.33527
